# Supplementary material for: Evaluation of the insulin-dependent and -independent hypoglycemic effects and understanding their breakdown in the progression of obesity using mice
Source: PLoS One. 2025 Dec 23;20(12):e0337739. doi: 10.1371/journal.pone.0337739 (PMC12725660; doi:10.1371/journal.pone.0337739)
Supplement: S1 Data — This file contains the underlying blood glucose data from all experiments presented in the manuscript. (XLSX) [file pone.0337739.s005.xlsx]

## Sheet: CD14wk slow
	Blood Glucose (mg/dL)
time(min)	No.1	No.2	No.3	No.4	No.5	No.6	No.7	No.8	No.9	No.10
0	140	110	141	112	133	114	99	99	106	133
1	168	123	172	138	153	124	138	120	136	163
2	200	123	192	144	160	135	152	134	134	175
3	218	128	203	151	174	132	186	143	172	202
5	230	155	255	177	203	142	185	172	173	236
10	316	197	286	240	259	168	260	201	211	295
15	361	232	316	302	324	185	230	278	199	304
20	430	247	388	362	380	230	318	296	303	362
25	367	271	400	357	382	239	306	323	268	327
30	390	267	362	365	405	304	310	331	329	367
35	354	257	381	340	371	291	322	309	312	298
40	369	294	337	315	354	280	321	313	305	298
45	373	304	349	316	358	297	318	323	346	282
50	319	284	318	314	317	355	303	284	325	291
55	334	300	315	317	310	337	291	282	316	285
60	315	295	311	305	287	359	282	295	327	297
65	319	277	324	254	277	340	299	300	332	262
70	322	312	316	270	264	343	293	293	317	282
80	295	290	332	283	299	348	281	273	327	281
90	321	299	322	281	316	386	271	297	306	277
100	313	309	314	287	263	361	281	308	287	291
110	305	267	327	304	287	327	271	317	246	298
120	318	271	321	291	316	326	309	309	251	302
130	320	302	331	274	296	300	310	320	257	271
140	311	271	303	274	328	278	297	301	265	297
150	294	285	321	291	345	278	294	297	291	368
160	311	252	286	264	323	258	291	277	284	309
170	325	262	309	263	279	273	272	286	263	319
180	318	282	356	324	298	276	291	318	289	293

## Sheet: CD14wk fast
	Blood Glucose (mg/dL)
time(min)	No.1	No.2	No.3	No.4	No.5	No.6	No.7	No.8	No.9	No.10
0	121	145	114	125	94	125	118	111	121	103
1	349	368	424	337	292	408	320	383	438	325
2	313	358	317	318	307	339	241	300	388	309
3	338	352	330	323	342	334	292	303	353	267
5	295	327	290	288	303	307	272	299	322	301
10	301	364	345	323	327	306	290	312	348	284
15	319	353	334	312	328	320	300	312	337	292
20	314	367	344	333	356	318	300	320	309	307
25	330	334	343	344	315	319	288	302	327	285
30	344	332	300	326	331	313	304	305	302	318
35	322	312	309	300	316	284	307	302	281	313
40	318	294	271	298	290	290	283	293	270	320
45	315	338	278	312	304	309	313	300	293	342
50	296	307	270	291	282	315	299	300	308	330
55	303	294	280	284	269	316	303	295	285	296
60	293	289	339	280	292	312	313	300	309	313
65	277	302	318	266	275	305	310	278	281	295
70	284	316	326	271	291	310	322	304	325	323
80	313	311	311	284	282	305	291	303	326	273
90	311	322	291	310	311	310	289	310	324	299
100	329	308	286	321	317	304	286	299	311	313
110	321	292	280	327	299	272	268	303	308	303
120	307	318	268	300	328	271	292	309	310	312
130	320	350	280	290	293	296	320	277	276	288
140	288	343	304	295	264	267	312	280	283	299
150	307	325	296	284	298	274	307	292	302	301
160	299	308	299	280	244	327	295	280	273	270
170	298	328	271	277	256	333	275	295	314	273
180	280	339	248	333	323	324	298	325	321	321

## Sheet: CD14wk with 2-DG
	Blood Glucose (mg/dL)
time(min)	No.1	No.2	No.3	No.4	No.5	No.6	No.7	No.8	No.9	No.10	No.11	No.12	No.13	No.14	No.15
0	137	120	117	100	116	104	118	128	143	105	114	102	120	104	98
1	135	126	118	113	125	117	153	129	139	129	147	125	142	135	120
2	136	133	130	145	132	135	177	156	143	147	166	138	154	152	126
3	133	138	140	140	127	142	180	184	153	175	172	159	176	149	131
5	150	169	162	154	143	176	202	187	196	209	204	173	195	198	151
10	190	203	225	196	181	231	224	250	261	259	271	234	255	228	205
15				253	246	310	265	316	329	306	306	312	336	280	235
20				333	295	401	346	361	405	327	363	340	358	347	308
25							333	358	395	300	324	358	375	342	269
30							342	343	402	317	316	324	371	337	271
35							290	349	366	301	298	336	334	327	255
40							312	313	332	309	296	320	339	300	282
45							324	321	314	282	291	322	320	313	298
50							328	301	276	278	312	335	292	324	293
55							331	331	314	279	290	310	293	305	309
60							344	308	285	293	299	299	274	300	311
65										261	295	290	289	337	313
70										278	287	279	313	302	311
80										290	274	299	300	279	302
90										322	279	277	305	271	306
100										296	301	262	308	285	279
110										262	291	278	299	291	261
120										321	271	321	288	284	251
130													283	278	248
140													287	260	257
150													294	272	281
160													288	280	301
170													252	289	279
180													277	287	291

## Sheet: CD14wk
	Blood Glucose (mg/dL)
time(min)	No.1	No.2	No.3	No.4	No.5	No.6	No.7	No.8	No.9	No.10	No.11	No.12	No.13
0	140	110	141	112	133	114	99	99	106	133	124	123	100
1	168	123	172	138	153	124	138	120	136	163	125	122	110
2	200	123	192	144	160	135	152	134	134	175	136	139	127
3	218	128	203	151	174	132	186	143	172	202	140	157	143
5	230	155	255	177	203	142	185	172	173	236	144	171	156
10	316	197	286	240	259	168	260	201	211	295	188	237	252
15	361	232	316	302	324	185	230	278	199	304	243	275	324
20	430	247	388	362	380	230	318	296	303	362	323	301	349
25	367	271	400	357	382	239	306	323	268	327	319	333	338
30	390	267	362	365	405	304	310	331	329	367	341	384	358
35	354	257	381	340	371	291	322	309	312	298	327	333	342
40	369	294	337	315	354	280	321	313	305	298	334	315	321
45	373	304	349	316	358	297	318	323	346	282	316	327	321
50	319	284	318	314	317	355	303	284	325	291	305	321	312
55	334	300	315	317	310	337	291	282	316	285	291	294	300
60	315	295	311	305	287	359	282	295	327	297	316	315	292
65	319	277	324	254	277	340	299	300	332	262	298	294	288
70	322	312	316	270	264	343	293	293	317	282	285	277	297
80	295	290	332	283	299	348	281	273	327	281	298	265	314
90	321	299	322	281	316	386	271	297	306	277	312	271	304
100	313	309	314	287	263	361	281	308	287	291	288	286	301
110	305	267	327	304	287	327	271	317	246	298	293	318	282
120	318	271	321	291	316	326	309	309	251	302	321	301	260
130	320	302	331	274	296	300	310	320	257	271	324	305	270
140	311	271	303	274	328	278	297	301	265	297	329	305	229
150	294	285	321	291	345	278	294	297	291	368	306	272	254
160	311	252	286	264	323	258	291	277	284	309	273	292	253
170	325	262	309	263	279	273	272	286	263	319	248	258	251
180	318	282	356	324	298	276	291	318	289	293	281	235	291

## Sheet: HFD10wk
	Blood Glucose (mg/dL)
time(min)	No.1	No.2	No.3	No.4	No.5	No.6	No.7	No.8	No.9	No.10	No.11	No.12	No.13
0	177	179	218	168	175	169	209	192	169	183	144	178	178
1	193	224	242	183	187	193	234	193	181	206	156	187	185
2	218	217	268	194	193	209	263	213	203	240	163	190	191
3	246	216	272	218	198	215	253	229	204	228	172	192	189
5	251	244	288	218	196	259	268	266	222	251	199	207	198
10	312	303	345	344	232	312	337	309	291	300	277	216	226
15	374	351	361	321	269	331	361	331	294	313	308	256	289
20	423	384	404	365	297	381	379	384	315	329	351	275	294
25	435	395	379	343	304	356	421	333	343	290	354	310	270
30	436	368	407	363	338	378	417	401	377	387	341	326	348
35	430	394	424	324	352	384	400	359	328	373	344	355	332
40	433	393	424	310	339	386	429	388	316	336	313	332	340
45	430	403	430	309	325	370	434	383	334	355	302	353	380
50	448	420	427	298	305	391	412	361	340	277	354	360	362
55	439	408	392	319	329	392	397	359	302	320	327	361	362
60	420	405	395	333	326	401	397	374	271	342	370	366	350
65	415	401	397	356	316	364	381	364	319	346	354	332	318
70	423	399	402	340	309	355	368	374	355	322	309	305	344
80	383	424	366	357	312	349	362	335	316	369	315	295	344
90	399	420	403	359	333	322	395	371	333	392	339	321	344
100	380	404	349	348	321	312	372	369	327	334	309	325	327
110	385	388	365	346	298	326	384	328	321	333	320	299	352
120	362	385	390	298	321	357	427	361	319	312	311	352	305
130	378	359	343	288	295	338	389	321	318	301	330	318	306
140	389	364	371	316	288	365	400	343	305	319	311	234	323
150	379	336	435	326	292	331	381	360	334	279	345	298	324
160	363	327	450	301	261	376	371	387	322	442	325	300	297
170	328	367	405	333	264	374	362	353	343	409	324	251	208
180	370	404	376	351	294	345	374	404	339	427	274	277	317

## Sheet: HFD14wk
	Blood Glucose (mg/dL)
time(min)	No.1	No.2	No.3	No.4	No.5	No.6	No.7	No.8	No.9	No.10	No.11	No.12	No.13	No.14	No.15	No.16
0	200	224	222	247	206	244	225	177	208	246	228	221	251	179	193	210
1	221	242	223	251	245	264	247	177	235	308	271	242	293	182	240	256
2	238	246	221	274	269	274	225	183	268	317	294	284	301	229	259	284
3	245	268	238	282	252	299	272	211	296	327	300	303	350	241	256	309
5	279	273	295	284	306	342	299	215	305	343	328	320	352	272	317	270
10	355	319	350	309	354	377	346	247	335	400	387	387	412	312	362	307
15	366	318	366	346	340	434	384	287	391	415	448	428	484	314	386	383
20	420	371	464	358	394	534	450	304	424	483	445	464	519	333	423	399
25	440	371	416	435	319	488	465	328	437	474	472	451	511	384	489	400
30	444	385	390	418	344	506	421	363	409	468	459	442	467	414	395	347
35	392	358	395	423	310	499	385	353	436	457	434	420	490	383	402	346
40	426	387	365	440	359	488	376	345	391	418	411	461	466	352	409	405
45	398	380	415	454	365	477	392	353	429	458	420	415	464	384	416	417
50	397	387	378	434	390	459	395	350	374	425	419	415	452	367	412	430
55	422	405	383	439	377	445	372	366	380	397	419	393	447	363	397	434
60	403	412	419	432	383	453	389	366	389	396	424	413	419	368	372	403
65	388	408	356	429	355	429	383	352	393	397	435	403	464	329	397	390
70	388	397	384	418	374	411	396	369	409	393	405	383	440	351	387	390
80	403	405	413	397	370	428	362	342	401	417	424	404	462	343	399	360
90	365	418	483	407	358	409	355	331	427	381	391	370	456	396	367	400
100	389	410	465	390	336	424	339	334	444	344	420	356	461	377	355	372
110	386	359	409	405	324	397	327	322	444	356	328	377	437	378	382	392
120	382	410	420	382	321	439	333	316	429	344	360	379	452	403	374	392
130	368	432	363	400	332	430	326	335	418	393	390	351	438	336	395	352
140	374	386	319	355	331	399	332	297	409	398	340	327	426	335	390	351
150	388	373	383	364	355	421	316	365	335	419	327	323	397	358	379	369
160	382	321	383	332	321	427	324	397	359	375	365	324	417	339	389	369
170	373	325	386	342	354	394	341	343	384	371	371	330	378	336	411	400
180	396	411	370	418	383	447	321	324	395	432	377	346	467	334	387	404

## Sheet: HFD18wk
	Blood Glucose (mg/dL)
time(min)	No.1	No.2	No.3	No.4	No.5	No.6	No.7	No.8	No.9	No.10	No.11	No.12	No.13
0	242	248	253	209	239	208	243	210	226	236	236	234	186
1	264	293	282	252	271	245	259	232	229	264	276	280	232
2	279	315	292	261	292	257	241	275	228	261	326	307	249
3	295	331	299	246	316	301	260	259	247	271	336	333	259
5	350	326	330	264	293	316	273	312	295	306	358	333	283
10	414	429	352	340	341	397	290	363	352	349	423	377	351
15	417	473	379	317	377	418	331	422	340	380	463	449	399
20	492	530	432	433	420	469	364	454	473	456	510	464	449
25	432	504	421	484	436	443	394	432	403	415	458	448	440
30	458	561	421	449	427	460	419	480	440	458	456	466	416
35	489	492	412	425	390	433	422	419	401	461	476	452	390
40	452	460	424	398	413	456	412	426	375	415	416	429	360
45	480	466	429	397	404	422	445	418	449	437	418	418	359
50	475	444	399	366	407	421	473	405	434	441	412	405	391
55	422	424	381	383	376	453	459	367	418	433	396	404	380
60	451	425	414	393	426	396	518	371	491	426	424	410	381
65	437	396	378	387	420	406	450	381	473	420	402	385	396
70	409	384	392	381	371	374	466	350	453	416	401	385	364
80	392	362	407	408	448	358	438	367	393	424	401	363	360
90	349	371	392	369	401	353	445	367	431	417	440	450	361
100	403	352	412	366	391	331	383	366	391	414	437	428	367
110	379	365	374	364	405	343	375	373	341	421	433	441	348
120	416	370	373	341	386	383	336	382	369	406	429	445	370
130	379	390	366	354	370	316	325	381	336	397	414	430	377
140	398	412	365	326	354	351	344	363	313	376	414	418	341
150	436	439	394	327	319	369	308	402	399	434	360	425	334
160	422	438	335	306	285	341	355	352	358	364	414	397	346
170	395	449	383	335	427	353	318	386	297	372	358	376	363
180	420	383	370	351	460	423	339	386	352	405	375	398	354

## Sheet: HFD28wk
	Blood Glucose (mg/dL)
time(min)	No.1	No.2	No.3	No.4	No.5	No.6	No.7	No.8	No.9	No.10
0	172	182	153	197	221	204	215	220	199	228
1	200	188	190	207	240	208	240	234	221	263
2	218	210	205	221	263	224	255	260	250	237
3	217	230	248	240	273	280	271	261	282	296
5	275	249	258	291	302	323	276	324	317	318
10	291	299	325	339	347	365	330	387	348	361
15	303	337	361	347	393	421	348	416	396	391
20	383	356	360	382	415	449	366	436	378	414
25	358	335	337	356	410	446	368	408	361	389
30	382	323	347	392	390	517	362	419	386	394
35	371	341	351	371	389	442	366	417	368	403
40	378	362	333	385	415	447	397	406	400	348
45	405	351	329	381	404	466	362	401	404	403
50	368	351	369	389	435	414	365	415	384	425
55	393	387	390	392	402	404	378	384	402	380
60	415	394	385	410	406	412	360	380	422	414
65	384	366	385	397	400	381	372	377	421	401
70	393	371	377	383	402	366	377	414	400	418
80	348	386	342	389	403	404	391	412	411	427
90	372	366	365	405	414	393	406	426	410	436
100	378	356	348	367	396	379	382	422	424	375
110	383	353	369	396	412	405	411	441	400	394
120	334	359	397	395	396	410	403	440	385	396
130	349	350	385	379	411	404	379	437	388	388
140	343	369	370	369	408	391	386	383	419	402
150	382	373	363	399	424	394	378	361	413	411
160	342	347	348	374	393	370	366	369	433	412
170	346	362	341	407	370	362	405	384	418	385
180	376	400	357	465	412	390	436	401	426	420

## Sheet: HFD36wk
	Blood Glucose (mg/dL)
time(min)	No.1	No.2	No.3	No.4	No.5	No.6	No.7	No.8	No.9	No.10
0	180	159	207	180	156	182	176	197	184	194
1	210	176	207	199	166	210	230	225	193	213
2	248	200	225	210	184	235	202	257	225	224
3	257	194	226	228	194	247	277	247	219	243
5	285	230	295	290	225	271	306	273	260	271
10	359	279	336	331	309	315	339	298	346	357
15	330	306	400	380	324	337	365	344	389	425
20	393	296	413	398	367	404	436	406	409	446
25	417	293	392	356	355	351	388	397	369	421
30	365	319	373	371	358	330	403	419	386	427
35	361	333	342	397	380	327	405	403	410	457
40	345	324	346	408	389	354	423	393	407	441
45	357	338	373	421	370	359	421	416	416	410
50	359	311	343	400	385	373	395	381	431	382
55	382	341	349	385	383	341	363	390	407	388
60	382	376	339	396	395	389	404	399	418	397
65	363	357	361	411	384	395	410	380	390	400
70	363	375	362	387	386	373	388	395	401	338
80	380	402	399	377	378	386	396	399	398	365
90	387	371	417	379	407	397	385	385	387	358
100	378	391	420	385	404	402	384	387	407	401
110	349	378	396	395	394	439	357	389	374	396
120	356	396	381	389	383	444	377	394	386	415
130	378	392	412	397	381	404	381	385	400	417
140	388	404	435	388	358	426	407	395	408	398
150	379	400	430	395	371	416	356	360	416	407
160	389	408	416	371	371	381	345	344	401	371
170	353	382	422	343	394	400	341	390	376	361
180	375	435	429	341	407	391	410	382	392	406
