# Supplementary material for: Evaluation of the insulin-dependent and -independent hypoglycemic effects and understanding their breakdown in the progression of obesity using mice
Source: PLoS One. 2025 Dec 23;20(12):e0337739. doi: 10.1371/journal.pone.0337739 (PMC12725660; doi:10.1371/journal.pone.0337739)
Supplement: S2 Data — This file contains the underlying blood insulin data from all experiments presented in the manuscript. (XLSX) [file pone.0337739.s006.xlsx]

## Sheet: CD14wk slow
	Blood Insulin (ng/mL)
time(min)	No.1	No.2	No.3	No.4	No.5	No.6	No.7	No.8	No.9	No.10
0	0.134	0.105	0	0.137	0.287	0	0	0	0.303	0
1	1.13	0.0825	0.188	0.127	0.0891	0.295	0	0	0.239	0
2	0.914	0.178	0.225	0.0936	0.513	0	0.252	0.132	0.313	0
3	0.664	0.195	0.276	0.123	0.344	0	0	0	0.162	0
5	0.305	0	0.149	0	0.224	0	0	0	0.174	0
10	0.696	0.0683	0.241	0.19	0.383	0.0515	0.106	0	0.369	0
20	0.66	0.211	0.342	0.294	0.515	0.117	0.491	0	0.412	0
30	0.544	0.325	0.142	0.245	0.394	0.3	0.441	0.144	0.66	0.185
45	0.617	0.607	0.35	0.311	0.601	0.43	0.391	0.43	0.746	0.225
60	0.984	0.725	0.446	0.372	0.521	0.403	0.556	0.47	0.816	0.401
90	1.38	1.67	0.571	0.855	1.01	0.627	1.11	0.501	1.15	0.811
120	3.9	2.8	0.816	0.989	1.624	0.942	1.64	0.732	1.328	1.446
150	4.68	5.22	1.352	2.18	1.854	1.378	2.26	1.17	2.16	1.986
180	6.04	15.08	2.08	3.5	3.18	1.836	2.96	0.954	3.28	2.68

## Sheet: CD14wk fast
	Blood Insulin (ng/mL)
time(min)	No.1	No.2	No.3	No.4	No.5	No.6	No.7	No.8	No.9	No.10
0	0	0.475	0.0498	0.0571	0	0.361	0	0	0	0
1	3.06	1.538	2.6	0.525	0.166667	1.832	1.446	1.864	1.478	1.008
2	0.863	0.351	0.449	0.117	0.454	0.598	0.41	0.809	0.937	0.369
3	0.454	0.352	0.203	0.0601	0.198	0.418	0.203	0.438	0.441	0.173
5	0.303	0.433	0.125	0.0952	0.175	0.354	0.175	0.318	0.212	0.309
10	0.447	0.641	0.294	0.185	0.264	0.632	0.175	0.445	0.497	0.383
20	0.571	0.711	0.272	0.177	0.453	0.726	0.281	0.333	0.337	0.269
30	0.798	0.764	0.494	0.254	0.363	0.642	0.154	0.454	0.254	0.234
45	0.952	0.55	0.58	0.311	0.374	0.411	0.247	0.683	0.237	0.219
60	1.16	0.77	0.688	0.47	0.546	0.571	0.474	0.571	0.424	0.19
90	2.34	1.41	0.684	1.11	1.002	0.816	0.57	0.738	0.924	0.422
120	3.5	1.23	1.054	1.18	1.558	1.752	1.9625	0.366	1.352	0.654
150	5.4	1.618	0.816	1.726	2.68	2.82	2.78	1.372	2.3	1.178
180	7.28	3.18	1.272	3.16	4.46	3.62	2.94	1.666	3.06	1.788

## Sheet: CD14wk with 2-DG
	Blood Insulin (ng/mL)
time(min)	No.1	No.2	No.3	No.4	No.5	No.6	No.7	No.8	No.9	No.10	No.11	No.12	No.13	No.14	No.15
0	0.0972	0	0.221	0.0737	0	0	0.165	0	0	0	0	0	0.188	0	0
1	0	0.388	0.233	0.508	0.0897	0.194	0.299	0	0.414	0.448	0	0.117	0.362	0.82	0
2	0	0.0897	0	1.81	0	0.11	0.523	0	0	0.608	0.358	0.412	0.51	0.847	0
3	0	0	0.427	0.694	0	0.119	0.275	0	0	0.487	0.12	0.237	0.414	0.512	0
5	0	0	0.199	0.162	0	0.177	0.267	0	0.37	0	0	0	0.339	0.3	0
10	0.183	0.33	0.42	0.613	0	0.354	0.438	0.119	0.444	0.153	0.272	0.299	0.501	0.758	0
20				0.828	0.163	0.743	0.344	0.231	0.577	0	0.289	0.37	0.653	0.863	0
30							0.344	0.386	0.716	0	0.282	0.504	0.715	0.746667	0
45							0.469	0.477	0.729	0	0.321	0.511	0.648	0.556	0
60							0.54	0.774	1.04	0.26	0.561	0.685	0.45	0.815	0.0651
90										0.841	1.23	1.34	0.6675	1.08222	0.4
120										1.93333	2	3.46667	1.60833	2.23333	0.622
150													1.992	3.68	1.726
180													2.96	3.02	4.14

## Sheet: CD14wk
	Blood Insulin (ng/mL)
time(min)	No.1	No.2	No.3	No.4	No.5	No.6	No.7	No.8	No.9	No.10	No.11	No.12	No.13
0	0.134	0.105	0	0.137	0.287	0	0	0	0.303	0	0	0	0
1	1.13	0.0825	0.188	0.127	0.0891	0.295	0	0	0.239	0	0.629	0	0
2	0.914	0.178	0.225	0.0936	0.513	0	0.252	0.132	0.313	0	0	0	0.225
3	0.664	0.195	0.276	0.123	0.344	0	0	0	0.162	0	0	0	0
5	0.305	0	0.149	0	0.224	0	0	0	0.174	0	0	0	0
10	0.696	0.0683	0.241	0.19	0.383	0.0515	0.106	0	0.369	0	0.0906	0	0.12
20	0.66	0.211	0.342	0.294	0.515	0.117	0.491	0	0.412	0	0.375	0	0
30	0.544	0.325	0.142	0.245	0.394	0.3	0.441	0.144	0.66	0.185	0.41	0	0.512
45	0.617	0.607	0.35	0.311	0.601	0.43	0.391	0.43	0.746	0.225	0.421	0	0.397
60	0.984	0.725	0.446	0.372	0.521	0.403	0.556	0.47	0.816	0.401	0.764	0	0.461
90	1.38	1.67	0.571	0.855	1.01	0.627	1.11	0.501	1.15	0.811	1.16	0.137	0.922
120	3.9	2.8	0.816	0.989	1.624	0.942	1.64	0.732	1.328	1.446	1.904	0.846	1.27
150	4.68	5.22	1.352	2.18	1.854	1.378	2.26	1.17	2.16	1.986	2.04	1.214	2.3
180	6.04	15.08	2.08	3.5	3.18	1.836	2.96	0.954	3.28	2.68	3.56	1.056	3.64

## Sheet: HFD10wk
	Blood Insulin (ng/mL)
time(min)	No.1	No.2	No.3	No.4	No.5	No.6	No.7	No.8	No.9	No.10	No.11	No.12	No.13
0	0.213	0	0	0.462	0	0.408	1.19	0.518	0	0.327	0.182	0.601	0.561
1	0.21	0.987	0.107	0.269	0.259	1.44	0.496	0.513	0	0.361	0.771	0.944	0.871
2	0	0.392	0	0.0909	0.715	0.668	0.583	0.81	0.155	0.397	0.174	0.808	0.613
3	0.355	0.375	0	0.177	0.521	0.581	0.746	0.755	0.132	0.298	0	0.552	0.556
5	0.293	0.259	0	0.4	0.404	0.255	0.471	0.427	0.2	0.432	0.459	0.556	0.548
10	0.191	0.397	0.0587	1.01	0.863	0.399	0.847	0.697	0.304	0.376	0.576	0.784	0.907
20	0.59	1.1	0.356	0.878	1.01	1.08	0.673	0.893	0.473	0.465	0.915	1.29	1.17
30	0.704	0.472	0.213	0.644	1.26	1.17	1.31	1.35	0.507	0.683	1.74	1.31	1.11
45	0.277	1.14	0.364	0.822	1.65	2.25	2.62	0.322	0.962	0.969	2.32	1.52	1.27
60	1.18	2.18	0.524	1.52	2.75	2.27	2.14	1.37	0.96	0.968	2.14	1.89	2.1
90	1.794	2.08	0.936	3.275	3.4	3	2.74	2.28	1.42	1.674	3.02	3.3	1.714
120	2.46	14.8	1.494	25.2	24.2	19.62	25.8	16.4	2.08	1.462	4.2	4.06	4.42
150	24.2	31.4	11.26	38	25.8	20.8	30.4	19.76	18	20.8	5.56	5.96	5.38
180	30.2	35	13.26	31.4	35.2	35.4	32.4	29.8	28.8	18.3333	6.1	7.32	8.44

## Sheet: HFD14wk
	Blood Insulin (ng/mL)
time(min)	No.1	No.2	No.3	No.4	No.5	No.6	No.7	No.8	No.9	No.10	No.11	No.12	No.13	No.14	No.15	No.16
0	0.618	0.472	0.302	3.72	1.406	1.19	2.14	2.26	1.432	1.01	0.746	1.3	5	0.4	1.018	1.664
1	1.48	0.556	0.456	0.52	1.424	0.946	1.616	1.768	3.7	0.714	1.034	2.82	7.2	0.704	0.828	0.79
2	2.96	0.744	1.794	1.274	1.224	0.76	0.698	3.1	0.982	0.604	0.1994	4.78	5.16	1.744	0.762	0.69
3	1.812	0.483	0.616	1.06	1.466	1.188	2.9	1.654	2	0.868	0.34	4.36	3.38	0.66	1.142	0.942
5	2.66	0.31	1.592	2.38	1.02	0.45	1.938	1.14	1.452	0.686	0	3.24	4.52	0.818	0.582	0.382
10	6.08	0.358	0.65	6.34	1.11	1.096	2.88	2.46	2.78	0.6	0.768	5.36	4.96	1.874	1.012	1.416
20	6.38	0.209	1.53	5.58	1.1	1.116	4.54	4.1	6.52	1.466	0.352	8.72	6.82	2.28	1.47	1.83
30	5.98	0.326	1.41	4.6	1.24	3.04	5.64	3.12	2.74	2.3	0.688	8.12	9.14	3.08	2.4	1.886
45	3.38	0.537	2.65	7.34	1.6	4.64	7.24	2.9	5.18	3.62	0.764	10.56	7.94	4.54	3.62	2.14
60	6.58	0.825	3	10.7	3.1	5.88	6.36	3.56	3.32	3.2	0.258	18.04	8.84	4.18	3.2	3.58
90	9.54	1.14	2.56	20.2	9.68	8.08	14.94	28.6	6.62	5.66	2.02	24	9.6	5.36	4.82	1.842
120	22.6	2.17	4.5	66	13.2	7.88	32.8	31.6	9.56	8.98	4.22	37.4	16.24	9.84	9.14	4.8
150	32.8	2.93	15.82	88.8	20.4	9.78	40.6	33	8.76	7.88	5.08	52.8	19.52	10.88	9.52	10.12
180	79	4.02	19.68	112	13.66	12.6	62.2	40.2	21.6	10.12	9.48	48.6	21.2	16.38	10.72	10.8

## Sheet: HFD18wk
	Blood Insulin (ng/mL)
time(min)	No.1	No.2	No.3	No.4	No.5	No.6	No.7	No.8	No.9	No.10	No.11	No.12	No.13
0	0.185	1.866	0.5	1.026	1.59	0.474	2.18	2.38	0.164	7.86	2.44	5.26	4.46
1	0.1356	1.238	0.744	0.684	0.685	2.3	5.8	1.478	0.0481	9.12	9.88	2.47	3.44
2	0.594	2.025	0.764	0.24375	3.22	1.06	4.3	1.328	0.236	10.24	2.06	4.54	4.38
3	1.024	0.586	0.764	0.642	1.93	0.336	4.38	1.292	0	10.04	3.74	1.6375	5.98
5	0.355	1.838	0.826	0.854	1.7	1.056	3.8	1.726	0.0795	5.54	4.16	3.9	4.38
10	1.334	1.762	0.768	1.43	1.74	1.334	4.62	2.66	0.3	5.98	6.04	5.12	7.3
20	1.424	6.42	0.856	2.98	1.676	1.2	5.82	3.66	0	8.42	1.56	5.82	8.84
30	2.76	0.88	2.12	4.5	0.918	2.74	4.8	4.94	0.0674	3.42	6.56	4.82	9.08
45	2.84	9.76	4.66	0.988	3.4	5.12	2.84	6.6	0.839	6.02	3.88	5.14	11.2
60	6.8	5.68	7.9	7.58	5.12	8.68	8.68	6.16	1.24	6.96	3.88	8.48	12.6
90	39.8	18.22	12.32	8.96	6.18	15.16	16.74	14.66	2.3	13.32	5.24	7.2	25.2
120	42.8	64.8	47.2	28	8.06	21.2	22.4	21	4.1	17.9	12.12	10.48	45.8
150	51.8	65.4	56.4	52.4	9.78	44.2	37.4	36	7.14	22.2	7.24	12.78	79.4
180	58.4	81.2	83.8	85.2	15.38	74	47.4	47.2	10.06	31	12.5	11.66	127.6

## Sheet: HFD28wk
	Blood Insulin (ng/mL)
time(min)	No.1	No.2	No.3	No.4	No.5	No.6	No.7	No.8	No.9	No.10
0	8.68	1.77	8.88	5.24	14.78	1.79	2.86	2.38	17.54	1.992
1	1.58	5.24	8.96	4.4	15.68	4.18	7.06	5.12	15	2.2
2	7.82	4.16	11.12	3.7	21.8	2.06	7.3	6.64	24.8	2.42
3	7.46	5.23	13.62	4.6	19.28	3.7	5.96	3.96	14.06	3.22
5	7.68	4.49	12.5	6.32	15.7	2.62	3.22	9.08	26.4	3.68
10	9.84	6.97	20.6	8.4	20.8	5.52	7.9	10.58	28.2	4.04
20	11.9	10.5	23.8	11.04	22.6	7.04	10.14	12.88	33.8	17.52
30	12.92	13.58	5	14.72	26	6.86	12.12	14.34	41.2	28.8
45	12.34	18.92	36.2	26.2	36	6.64	12.9	21.6	61.8	99.4
60	13.74	17.9	57.4	33.4	49.8	8.98	16.46	34	70.6	137.8
90	26.6	51.4	48.8	74	62.6	18.52	20.6	74.2	113.6	99.4
120	36.2	62.8	117.8	120.6	123.8	23.8	30.6	60.4	152.4	137.8
150	65	95.8	171.8	194	129	25.8	39.2	141	222.041	246.428
180	88.8	133.6	224.537	201.372	213.847	31.8	38.2	241.942	244.88	252.269

## Sheet: HFD36wk
	Blood Insulin (ng/mL)
time(min)	No.1	No.2	No.3	No.4	No.5	No.6	No.7	No.8	No.9	No.10
0	1.704	3.74	8.52	2.44	3.94	3.6	1.572	3.7	8.42	3.6
1	0.861	5.36	7.7	1.094	4.68	6.38	7.9	4	11.46	5.1
2	8.72	9.6	9.64	3.16	8.44	10.1	8.76	5.06	11.68	4.94
3	9.36	10.7	10.72	5.24	8.6	9.98	8.7	6.12	11.44	5.3
5	9.78	12.76	15.86	4.18	9.08	6.82	11.2	1.47	15.38	6.38
10	13.84	17.36	22	6.76	14.78	13.94	13.56	6.86	22.2	7.72
20	17.88	32.8	36.6	10.26	19.04	32.6	18.18	10.02	26.8	10.22
30	22.8	39.8	44.6	12.02	21.4	29.8	21.6	12.58	28	12.3
45	25.8	77.2	55	18.86	27	52.2	26.2	13.84	21	16.84
60	38	121.8	63	21.2	29.2	111.2	11.92	21.6	20.8	20.8
90	55	207.104	155.6	30.8	41.4	221.863	30.4	44.8	29.4	28.6
120	94.8	229.263	211.305	43.6	43.2	227.391	44.2	58.8	39.6	34.2
150	145	362.506	331.333	76.6667	104.667	391.725	79.3333	110.667	69.3333	56.6667
180	190.667	356.415	380	77	175.333	379.509	122	148	98.3333	95.6667
