# Supplementary material for: Evaluation of the insulin-dependent and -independent hypoglycemic effects and understanding their breakdown in the progression of obesity using mice
Source: PLoS One. 2025 Dec 23;20(12):e0337739. doi: 10.1371/journal.pone.0337739 (PMC12725660; doi:10.1371/journal.pone.0337739)
Supplement: S3 Data — This file contains the underlying body weight data from all experiments presented in the manuscript. (XLSX) [file pone.0337739.s007.xlsx]

## Sheet: Sheet1
Body Weight (g)
	CD14wk slow	CD14wk fast	CD14wk 2-DG	CD14wk	HFD10wk	HFD14wk	HFD18wk	HFD28wk	HFD36wk
No.1	26.27	23.8	26.8	26.27	31.54	41.8	43.87	49.8	54.03
No.2	25.45	25.57	23.8	25.45	32.77	38.44	47.06	53.22	61.6
No.3	24.4	28.35	24.44	24.4	27.06	39.76	44.5	57.25	63.12
No.4	24.3	23.5	26	24.3	30.1	47	49.25	53.52	56.93
No.5	24.4	24.8	25.6	24.4	32.15	41	47.5	50.26	58.1
No.6	23.4	26.07	26.43	23.4	30.45	42.77	45	45.62	56.75
No.7	23.4	24.4	26.17	23.4	30.88	42.56	51.76	46.2	56.19
No.8	23.7	25.35	26.03	23.7	31.5	41.5	47.45	53.84	51.3
No.9	25.07	25.3	24.35	25.07	29.28	47.2	42.8	54.69	55.3
No.10	25.78	24.45	24.45	25.78	25.63	44.48	47	55.02	55.28
No.11			23.75	26	30.7	37.6	47.76
No.12			24.35	26.93	30.72	43.77	46.25
No.13			24.8	25.03	32.6	44.3	44.57
No.14			25.75			37.35
No.15			26.5			37.51
No.16						41.08
