# Supplementary material for: Evaluation of the insulin-dependent and -independent hypoglycemic effects and understanding their breakdown in the progression of obesity using mice
Source: PLoS One. 2025 Dec 23;20(12):e0337739. doi: 10.1371/journal.pone.0337739 (PMC12725660; doi:10.1371/journal.pone.0337739)
Supplement: S4 Data — This file contains the underlying data of glucose doses administered at each time point in all experiments presented in the manuscript. (XLSX) [file pone.0337739.s008.xlsx]

## Sheet: CD14wk slow
	Infused Glucose (mg/min)
time(min)	No.1	No.2	No.3	No.4	No.5	No.6	No.7	No.8	No.9	No.10
0	0	0	0	0	0	0	0	0	0	0
5	0.985	0.954375	0.915	0.91125	0.915	0.8775	0.8775	0.88875	0.94	0.96675
10	0.985	0.954375	0.915	0.91125	0.915	0.8775	0.8775	0.88875	0.94	0.96675
15	0.985	0.954375	0.915	0.91125	0.915	0.8775	0.8775	0.88875	0.94	0.96675
20	0.985	0.954375	0.915	0.91125	0.915	0.8775	0.8775	0.88875	0.94	0.96675
25	0.45	0.475	0.425	0.45	0.45	0.8775	0.425	0.45	0.45	0.425
30	0.25	0.25	0.2	0.3	0.125	1	0.25	0.225	0.6	0.425
35	0.125	0.3	0.15	0.125	0.025	0.5	0.175	0.125	0.5	0.175
40	0.15	0.375	0.1	0.025	0.025	0.5	0.125	0.125	0.5	0.25
45	0.1	0.325	0.125	0.05	0.025	0.55	0.1	0.125	0.375	0.3
50	0.05	0.25	0.1	0.05	0.025	0.55	0.075	0.075	0.2	0.35
55	0.125	0.3	0.1	0.05	0.05	0.3	0.075	0.1	0.1	0.35
60	0.125	0.3	0.1	0.05	0.05	0.2	0.1	0.125	0.1	0.4
65	0.175	0.325	0.1	0.05	0.125	0.05	0.2	0.125	0.025	0.4
70	0.175	0.4	0.1	0.25	0.2	0.05	0.2	0.125	0.025	0.5
80	0.175	0.375	0.1	0.3	0.35	0.025	0.2	0.125	0.025	0.55
90	0.25	0.4	0.1	0.3	0.35	0.025	0.25	0.25	0.025	0.6
100	0.25	0.4	0.1	0.325	0.35	0.025	0.325	0.25	0.05	0.65
110	0.3	0.4	0.1	0.325	0.5	0.025	0.325	0.25	0.2	0.65
120	0.375	0.5	0.1	0.3	0.525	0.025	0.4	0.2	0.375	0.65
130	0.425	0.625	0.1	0.3	0.525	0.025	0.4	0.2	0.55	0.65
140	0.425	0.625	0.1	0.375	0.525	0.025	0.4	0.125	0.7	0.725
150	0.45	0.875	0.1	0.45	0.525	0.25	0.425	0.15	0.875	0.725
160	0.575	1	0.1	0.45	0.25	0.4	0.425	0.15	0.875	0.625
170	0.625	1.375	0.375	0.575	0.25	0.7	0.425	0.3	1	0.625
180	0.675	1.625	0.5	1.05	0.55	0.9	0.55	0.4	1.3	0.625

## Sheet: CD14wk fast
	Infused Glucose (mg/min)
time(min)	No.1	No.2	No.3	No.4	No.5	No.6	No.7	No.8	No.9	No.10
0	0	0	0	0	0	0	0	0	0	0
5	2.5975	2.794	3.1125	2.5675	2.711	2.8485	2.6665	2.7705	2.7625	2.686
10	0.5	0.54	0.45	0.4875	0.5	0.55	0.515	0.535	0.5	0.525
15	0.4	0.3	0.3	0.4	0.375	0.455	0.515	0.425	0.325	0.475
20	0.375	0.175	0.3	0.25	0.375	0.225	0.25	0.25	0.175	0.4
25	0.375	0.05	0.125	0.125	0.125	0.225	0.125	0.2	0.175	0.4
30	0.25	0.05	0.025	0.025	0.125	0.225	0.175	0.2	0.125	0.425
35	0.125	0.05	0.05	0.025	0.05	0.225	0.175	0.2	0.125	0.35
40	0.125	0.1	0.05	0.05	0.05	0.275	0.175	0.2	0.175	0.325
45	0.125	0.2	0.15	0.05	0.05	0.275	0.25	0.2	0.25	0.25
50	0.125	0.15	0.2	0.05	0.05	0.275	0.25	0.2	0.25	0.125
55	0.15	0.175	0.3	0.05	0.125	0.275	0.25	0.2	0.25	0.05
60	0.15	0.225	0.35	0.1	0.25	0.275	0.25	0.2	0.3	0.05
65	0.175	0.3	0.2	0.15	0.25	0.275	0.25	0.2	0.3	0.05
70	0.25	0.3	0.2	0.15	0.3	0.275	0.25	0.25	0.35	0.05
80	0.375	0.3	0.2	0.25	0.3	0.275	0.2	0.25	0.325	0.05
90	0.375	0.3	0.2	0.35	0.375	0.275	0.225	0.25	0.3	0.25
100	0.45	0.3	0.25	0.35	0.375	0.275	0.3	0.25	0.3	0.25
110	0.425	0.3	0.275	0.325	0.375	0.275	0.325	0.25	0.3	0.25
120	0.425	0.3	0.3	0.3	0.375	0.35	0.425	0.25	0.3	0.25
130	0.45	0.3	0.4	0.3	0.3	0.475	0.425	0.25	0.3	0.25
140	0.45	0.2	0.4	0.325	0.3	0.475	0.375	0.35	0.375	0.3
150	0.6	0.2	0.4	0.325	0.425	0.625	0.375	0.45	0.425	0.3
160	0.625	0.2	0.4	0.425	0.425	0.875	0.375	0.45	0.425	0.3
170	0.675	0.375	0.4	0.55	0.65	0.875	0.425	0.6	0.575	0.375
180	0.75	0.5	0.475	0.8	1.075	0.875	0.6	0.6	0.575	0.55

## Sheet: CD14wk with 2-DG
	Infused Glucose (mg/min)
time(min)	No.1	No.2	No.3	No.4	No.5	No.6	No.7	No.8	No.9	No.10	No.11	No.12	No.13	No.14	No.15
0	0	0	0	0	0	0	0	0	0	0	0	0	0	0	0
5	1.005	0.8925	0.9165	0.975	0.96	0.991125	0.981375	0.976125	0.913125	0.916875	0.913125	0.890625	0.93	0.965625	0.99375
10	1.005	0.8925	0.9165	0.975	0.96	0.991125	0.981375	0.976125	0.913125	0.916875	0.913125	0.890625	0.93	0.965625	0.99375
15				0.975	0.96	0.991125	0.981375	0.976125	0.913125	0.916875	0.913125	0.890625	0.93	0.965625	0.99375
20				0.975	0.96	0.991125	0.981375	0.976125	0.913125	0.916875	0.913125	0.890625	0.93	0.965625	0.99375
25							0.475	0.45	0.45	0.45	0.425	0.425	0.375	0.475	0.5
30							0.2	0.25	0.225	0.25	0.25	0.2	0.15	0.25	0.5
35							0.075	0.15	0.025	0.2	0.25	0.2	0.025	0.25	0.5
40							0.1	0.075	0.05	0.2	0.3	0.125	0.025	0.25	0.55
45							0.1	0.125	0.075	0.2	0.325	0.125	0.025	0.25	0.55
50							0.05	0.1	0.1	0.25	0.35	0.125	0.025	0.25	0.55
55							0.025	0.1	0.25	0.3	0.35	0.125	0.1	0.25	0.55
60							0.025	0.025	0.25	0.35	0.35	0.125	0.1	0.25	0.55
65										0.35	0.35	0.125	0.25	0.25	0.5
70										0.425	0.35	0.2	0.3	0.25	0.5
80										0.45	0.4	0.275	0.3	0.25	0.5
90										0.45	0.475	0.275	0.325	0.325	0.5
100										0.4	0.55	0.35	0.325	0.4	0.5
110										0.425	0.55	0.5	0.325	0.45	0.55
120										0.5	0.55	0.55	0.35	0.475	0.65
130													0.4	0.5	0.8
140													0.475	0.575	1.125
150													0.525	0.675	1.25
160													0.525	0.75	1.35
170													0.6	0.875	1.35
180													0.7	0.875	1.45

## Sheet: CD14wk
	Infused Glucose (mg/min)
time(min)	No.1	No.2	No.3	No.4	No.5	No.6	No.7	No.8	No.9	No.10	No.11	No.12	No.13
0	0	0	0	0	0	0	0	0	0	0	0	0	0
5	0.985	0.954375	0.915	0.91125	0.915	0.8775	0.8775	0.88875	0.94	0.96675	0.975	1.00988	0.938625
10	0.985	0.954375	0.915	0.91125	0.915	0.8775	0.8775	0.88875	0.94	0.96675	0.975	1.00988	0.938625
15	0.985	0.954375	0.915	0.91125	0.915	0.8775	0.8775	0.88875	0.94	0.96675	0.975	1.00988	0.938625
20	0.985	0.954375	0.915	0.91125	0.915	0.8775	0.8775	0.88875	0.94	0.96675	0.975	1.00988	0.938625
25	0.45	0.475	0.425	0.45	0.45	0.8775	0.425	0.45	0.45	0.425	0.475	0.5	0.45
30	0.25	0.25	0.2	0.3	0.125	1	0.25	0.225	0.6	0.425	0.25	0.25	0.125
35	0.125	0.3	0.15	0.125	0.025	0.5	0.175	0.125	0.5	0.175	0.075	0.025	0.025
40	0.15	0.375	0.1	0.025	0.025	0.5	0.125	0.125	0.5	0.25	0.075	0.025	0.025
45	0.1	0.325	0.125	0.05	0.025	0.55	0.1	0.125	0.375	0.3	0.025	0.025	0.025
50	0.05	0.25	0.1	0.05	0.025	0.55	0.075	0.075	0.2	0.35	0.025	0.025	0.025
55	0.125	0.3	0.1	0.05	0.05	0.3	0.075	0.1	0.1	0.35	0.05	0.025	0.025
60	0.125	0.3	0.1	0.05	0.05	0.2	0.1	0.125	0.1	0.4	0.125	0.075	0.075
65	0.175	0.325	0.1	0.05	0.125	0.05	0.2	0.125	0.025	0.4	0.125	0.075	0.125
70	0.175	0.4	0.1	0.25	0.2	0.05	0.2	0.125	0.025	0.5	0.2	0.125	0.25
80	0.175	0.375	0.1	0.3	0.35	0.025	0.2	0.125	0.025	0.55	0.3	0.25	0.125
90	0.25	0.4	0.1	0.3	0.35	0.025	0.25	0.25	0.025	0.6	0.3	0.375	0.125
100	0.25	0.4	0.1	0.325	0.35	0.025	0.325	0.25	0.05	0.65	0.3	0.5	0.125
110	0.3	0.4	0.1	0.325	0.5	0.025	0.325	0.25	0.2	0.65	0.375	0.5	0.125
120	0.375	0.5	0.1	0.3	0.525	0.025	0.4	0.2	0.375	0.65	0.375	0.375	0.325
130	0.425	0.625	0.1	0.3	0.525	0.025	0.4	0.2	0.55	0.65	0.35	0.375	0.4
140	0.425	0.625	0.1	0.375	0.525	0.025	0.4	0.125	0.7	0.725	0.325	0.375	0.475
150	0.45	0.875	0.1	0.45	0.525	0.25	0.425	0.15	0.875	0.725	0.3	0.375	0.575
160	0.575	1	0.1	0.45	0.25	0.4	0.425	0.15	0.875	0.625	0.325	0.45	0.675
170	0.625	1.375	0.375	0.575	0.25	0.7	0.425	0.3	1	0.625	0.4	0.5	0.85
180	0.675	1.625	0.5	1.05	0.55	0.9	0.55	0.4	1.3	0.625	0.6	0.675	1.05

## Sheet: HFD10wk
	Infused Glucose (mg/min)
time(min)	No.1	No.2	No.3	No.4	No.5	No.6	No.7	No.8	No.9	No.10	No.11	No.12	No.13
0	0	0	0	0	0	0	0	0	0	0	0	0	0
5	0.7885	0.81925	0.6765	0.7525	0.80375	0.76125	0.772	0.7875	0.732	0.64075	0.7675	0.768	0.815
10	0.7885	0.81925	0.6765	0.7525	0.80375	0.76125	0.772	0.7875	0.732	0.64075	0.7675	0.768	0.815
15	0.7885	0.81925	0.6765	0.7525	0.80375	0.76125	0.772	0.7875	0.732	0.64075	0.7675	0.768	0.815
20	0.7885	0.81925	0.6765	0.7525	0.80375	0.76125	0.772	0.7875	0.732	0.64075	0.7675	0.768	0.815
25	0.4	0.425	0.325	0.375	0.4	0.375	0.375	0.375	0.35	0.3625	0.375	0.768	0.5
30	0.3	0.325	0.375	0.375	0.4	0.4	0.25	0.375	0.175	0.3625	0.25	0.4	0.625
35	0.25	0.35	0.35	0.2	0.25	0.4	0.25	0.2	0.05	0.2	0.25	0.25	0.5
40	0.25	0.35	0.25	0.25	0.2	0.4	0.275	0.2	0.1	0.05	0.25	0.125	0.525
45	0.2	0.35	0.175	0.35	0.2	0.4	0.25	0.15	0.15	0.05	0.275	0.15	0.5
50	0.2	0.325	0.075	0.4	0.225	0.4	0.2	0.15	0.15	0.05	0.325	0.125	0.25
55	0.1	0.25	0.025	0.5	0.275	0.35	0.2	0.175	0.15	0.2	0.3	0.1	0.25
60	0.05	0.25	0.025	0.5	0.275	0.25	0.2	0.2	0.25	0.25	0.3	0.1	0.25
65	0.075	0.25	0.025	0.5	0.275	0.175	0.2	0.2	0.45	0.25	0.2	0.075	0.25
70	0.075	0.25	0.025	0.45	0.3	0.175	0.225	0.25	0.45	0.25	0.2	0.1	0.25
80	0.05	0.25	0.025	0.45	0.35	0.175	0.3	0.25	0.4	0.3	0.25	0.125	0.25
90	0.1	0.2	0.2	0.425	0.4	0.2	0.4	0.325	0.425	0.275	0.275	0.175	0.25
100	0.1	0.15	0.2	0.425	0.4	0.275	0.4	0.325	0.425	0.225	0.275	0.175	0.25
110	0.15	0.15	0.3	0.425	0.4	0.4	0.5	0.325	0.45	0.25	0.325	0.175	0.25
120	0.15	0.2	0.35	0.425	0.5	0.5	0.525	0.425	0.475	0.25	0.325	0.25	0.25
130	0.2	0.2	0.35	0.55	0.5	0.5	0.475	0.425	0.5	0.3	0.35	0.25	0.325
140	0.25	0.3	0.55	0.7	0.6	0.55	0.5	0.55	0.55	0.4	0.35	0.275	0.375
150	0.25	0.35	0.6	0.7	0.675	0.55	0.5	0.55	0.625	0.5	0.375	0.4	0.4
160	0.3	0.5	0.525	0.7	0.75	0.625	0.525	0.55	0.625	0.625	0.375	0.475	0.4
170	0.35	0.875	0.45	0.75	0.925	0.6	0.575	0.5	0.7	0.5	0.4	0.55	0.475
180	0.625	1	0.45	0.75	1.125	0.6	0.675	0.525	0.725	0.5	0.4	0.65	0.625

## Sheet: HFD14wk
	Infused Glucose (mg/min)
time(min)	No.1	No.2	No.3	No.4	No.5	No.6	No.7	No.8	No.9	No.10	No.11	No.12	No.13	No.14	No.15	No.16
0	0	0	0	0	0	0	0	0	0	0	0	0	0	0	0	0
5	1.045	0.961	0.994	1.175	1.025	1.06925	1.064	1.0375	1.18	1.112	0.94	1.09425	1.1075	0.93375	0.93775	1.027
10	1.045	0.961	0.994	1.175	1.025	1.06925	1.064	1.0375	1.18	1.112	0.94	1.09425	1.1075	0.93375	0.93775	1.027
15	1.045	0.961	0.994	1.175	1.025	1.06925	1.064	1.0375	1.18	1.112	0.94	1.09425	1.1075	0.93375	0.93775	1.027
20	1.045	0.961	0.994	1.175	1.025	1.06925	1.064	1.0375	1.18	1.112	0.94	1.09425	1.1075	0.93375	0.93775	1.027
25	0.75	0.475	0.5	0.75	0.525	0.5	0.5	0.5	0.55	0.5	0.425	0.425	0.45	0.5	0.5	0.5
30	0.5	0.475	0.5	0.45	0.625	0.5	0.25	0.5	0.35	0.25	0.25	0.425	0.3	0.325	0.25	0.25
35	0.25	0.475	0.55	0.45	0.625	0.25	0.25	0.25	0.35	0.125	0.075	0.425	0.3	0.175	0.25	0.35
40	0.375	0.625	0.55	0.45	0.65	0.125	0.3	0.25	0.175	0.025	0.075	0.45	0.2	0.175	0.25	0.45
45	0.325	0.625	0.625	0.35	0.65	0.125	0.3	0.275	0.2	0.025	0.075	0.35	0.2	0.25	0.25	0.45
50	0.325	0.625	0.6	0.25	0.65	0.1	0.25	0.275	0.15	0.025	0.075	0.375	0.15	0.25	0.225	0.425
55	0.325	0.625	0.65	0.25	0.625	0.1	0.25	0.275	0.2	0.025	0.075	0.375	0.15	0.3	0.225	0.375
60	0.275	0.625	0.625	0.25	0.625	0.05	0.275	0.275	0.25	0.025	0.075	0.4	0.15	0.3	0.25	0.3
65	0.275	0.5	0.625	0.25	0.625	0.05	0.275	0.275	0.25	0.025	0.075	0.4	0.2	0.3	0.35	0.3
70	0.3	0.5	0.625	0.25	0.625	0.1	0.275	0.275	0.25	0.025	0.025	0.4	0.15	0.375	0.35	0.325
80	0.35	0.55	0.625	0.25	0.625	0.15	0.275	0.275	0.25	0.025	0.025	0.425	0.15	0.4	0.4	0.325
90	0.35	0.55	0.625	0.25	0.625	0.15	0.275	0.275	0.25	0.025	0.025	0.425	0.1	0.45	0.4	0.375
100	0.5	0.5	0.5	0.25	0.625	0.25	0.275	0.3	0.225	0.075	0.075	0.45	0.1	0.4	0.45	0.375
110	0.5	0.5	0.25	0.3	0.65	0.25	0.35	0.375	0.2	0.2	0.075	0.5	0.1	0.4	0.55	0.425
120	0.5	0.65	0.25	0.3	0.7	0.3	0.425	0.45	0.15	0.3	0.15	0.5	0.1	0.4	0.55	0.425
130	0.5	0.6	0.25	0.375	0.75	0.3	0.55	0.6	0.15	0.425	0.3	0.5	0.1	0.35	0.6	0.425
140	0.625	0.5	0.375	0.375	0.775	0.3	0.625	0.6	0.15	0.425	0.3	0.525	0.1	0.425	0.6	0.475
150	0.75	0.55	0.625	0.625	0.9	0.375	0.725	0.725	0.15	0.425	0.35	0.6	0.15	0.5	0.6	0.6
160	0.75	0.6	0.675	0.8	0.9	0.375	0.875	0.725	0.25	0.425	0.5	0.675	0.225	0.55	0.65	0.7
170	0.75	0.75	0.75	1	1.125	0.375	1	0.725	0.4	0.475	0.55	0.775	0.225	0.65	0.7	0.775
180	0.8	1.2	0.8	1.25	1.175	0.475	1	0.75	0.5	0.55	0.625	0.9	0.325	0.775	0.7	0.775

## Sheet: HFD18wk
	Infused Glucose (mg/min)
time(min)	No.1	No.2	No.3	No.4	No.5	No.6	No.7	No.8	No.9	No.10	No.11	No.12	No.13
0	0	0	0	0	0	0	0	0	0	0	0	0	0
5	1.09675	1.1765	1.1125	1.23125	1.1875	1.125	1.294	1.18625	1.07	1.175	1.194	1.15625	1.11425
10	1.09675	1.1765	1.1125	1.23125	1.1875	1.125	1.294	1.18625	1.07	1.175	1.194	1.15625	1.11425
15	1.09675	1.1765	1.1125	1.23125	1.1875	1.125	1.294	1.18625	1.07	1.175	1.194	1.15625	1.11425
20	1.09675	1.1765	1.1125	1.23125	1.1875	1.125	1.294	1.18625	1.07	1.175	1.194	1.15625	1.11425
25	0.5	0.5	0.5	0.55	0.5	0.5	1.294	0.55	0.5	0.5	0.5	0.525	0.5
30	0.5	0.225	0.5	0.375	0.35	0.45	0.75	0.55	0.5	0.45	0.35	0.25	0.25
35	0.25	0.05	0.5	0.3	0.35	0.25	0.375	0.15	0.25	0.2	0.25	0.075	0.25
40	0.075	0.025	0.5	0.3	0.4	0.25	0.35	0.2	0.275	0.1	0.125	0.025	0.3
45	0.075	0.025	0.5	0.325	0.4	0.15	0.35	0.2	0.325	0.1	0.15	0.025	0.375
50	0.025	0.025	0.5	0.35	0.4	0.15	0.25	0.2	0.275	0.1	0.15	0.025	0.45
55	0.025	0.025	0.525	0.4	0.4	0.15	0.1	0.2	0.275	0.05	0.15	0.05	0.425
60	0.05	0.025	0.55	0.425	0.425	0.125	0.1	0.3	0.275	0.05	0.175	0.05	0.45
65	0.025	0.025	0.55	0.425	0.4	0.125	0.025	0.375	0.05	0.05	0.15	0.05	0.45
70	0.025	0.05	0.6	0.45	0.4	0.125	0.025	0.4	0.025	0.05	0.15	0.15	0.45
80	0.05	0.1	0.6	0.45	0.45	0.25	0.025	0.475	0.025	0.1	0.15	0.275	0.5
90	0.1	0.2	0.6	0.45	0.425	0.4	0.025	0.525	0.05	0.1	0.15	0.45	0.55
100	0.25	0.3	0.625	0.525	0.425	0.5	0.025	0.575	0.05	0.1	0.05	0.35	0.6
110	0.25	0.4	0.625	0.575	0.45	0.575	0.1	0.625	0.125	0.1	0.025	0.35	0.6
120	0.35	0.5	0.7	0.65	0.45	0.65	0.2	0.675	0.25	0.1	0.025	0.3	0.675
130	0.35	0.575	0.775	0.725	0.5	0.7	0.375	0.675	0.3	0.1	0.025	0.25	0.675
140	0.475	0.6	0.825	0.8	0.55	0.85	0.55	0.675	0.425	0.25	0.025	0.2	0.675
150	0.5	0.6	0.95	0.95	0.65	0.925	0.7	0.75	0.575	0.375	0.025	0.2	0.75
160	0.45	0.55	0.95	1.1	0.825	1	1	0.75	0.575	0.375	0.2	0.2	1
170	0.45	0.55	1.05	1.25	1.05	1.25	1.075	0.875	0.625	0.5	0.2	0.25	1.15
180	0.475	0.5	1.1	1.5	0.975	1.5	1.25	0.875	0.75	0.65	0.35	0.375	1.3

## Sheet: HFD28wk
	Infused Glucose (mg/min)
time(min)	No.1	No.2	No.3	No.4	No.5	No.6	No.7	No.8	No.9	No.10
0	0	0	0	0	0	0	0	0	0	0
5	1.6185	1.72965	1.86062	1.7394	1.63345	1.48265	1.5015	1.7498	1.77743	1.78815
10	1.6185	1.72965	1.86062	1.7394	1.63345	1.48265	1.5015	1.7498	1.77743	1.78815
15	1.6185	1.72965	1.86062	1.7394	1.63345	1.48265	1.5015	1.7498	1.77743	1.78815
20	1.6185	1.72965	1.86062	1.7394	1.63345	1.48265	1.5015	1.7498	1.77743	1.78815
25	1	1.075	1.25	1.25	1.25	1.125	1.25	1	1.25	1.125
30	1.25	1.2	1.35	1.5	1.25	1	1.25	1.125	1.5	1.25
35	1.25	1.35	1.35	1.5	1.3	0.5	1.25	1.125	1.5	1.25
40	1.25	1.4	1.35	1.575	1.3	0.5	1.25	1.125	1.75	1.25
45	1.25	1.4	1.4	1.575	1.275	0.45	1.25	1.125	1.75	1.75
50	1	1.45	1.45	1.575	1.3	0.325	1.25	1.125	1.75	1.75
55	1.05	1.45	1.45	1.575	1.25	0.325	1.25	1.125	1.8	1.675
60	1.025	1.45	1.4	1.575	1.25	0.325	1.25	1.175	1.8	1.75
65	1	1.425	1.4	1.5	1.25	0.3	1.25	1.25	1.75	1.75
70	1	1.425	1.4	1.5	1.275	0.35	1.25	1.5	1.75	1.75
80	1.05	1.425	1.4	1.525	1.275	0.5	1.25	1.5	1.75	1.75
90	1.05	1.425	1.45	1.525	1.275	0.5	1.25	1.5	1.75	1.5
100	1.05	1.425	1.45	1.525	1.25	0.5	1.25	1.45	1.75	1.25
110	1.05	1.45	1.55	1.575	1.25	0.55	1.25	1.45	1.5	1.375
120	1.05	1.45	1.525	1.575	1.25	0.55	1.25	1.25	1.5	1.375
130	1.125	1.5	1.45	1.575	1.25	0.525	1.25	1.125	1.625	1.375
140	1.15	1.525	1.4	1.6	1.25	0.525	1.3	1.125	1.625	1.45
150	1.2	1.525	1.4	1.625	1.25	0.525	1.3	1.2	1.625	1.45
160	1.2	1.525	1.4	1.625	1.125	0.525	1.35	1.3	1.625	1.45
170	1.25	1.575	1.425	1.675	1.125	0.575	1.425	1.5	1.5	1.45
180	1.3	1.6	1.475	1.675	1.175	0.65	1.425	1.55	1.55	1.55

## Sheet: HFD36wk
	Infused Glucose (mg/min)
time(min)	No.1	No.2	No.3	No.4	No.5	No.6	No.7	No.8	No.9	No.10
0	0	0	0	0	0	0	0	0	0	0
5	1.75598	2.002	2.0514	1.85023	1.88825	1.84438	1.82617	1.66725	1.79725	1.7966
10	1.75598	2.002	2.0514	1.85023	1.88825	1.84438	1.82617	1.66725	1.79725	1.7966
15	1.75598	2.002	2.0514	1.85023	1.88825	1.84438	1.82617	1.66725	1.79725	1.7966
20	1.75598	2.002	2.0514	1.85023	1.88825	1.84438	1.82617	1.66725	1.79725	1.7966
25	1.25	1.5	1.425	1.25	1.3	1.25	1.25	1.25	1.375	1.25
30	1	1.75	1.425	1.5	1.625	1.5	1.5	1.25	1.5	1.25
35	1.125	1.75	1.5	1.75	1.7	1.75	1.5	1.125	1.5	1.25
40	1.2	1.75	1.625	1.75	1.625	2	1.5	1.125	1.45	1
45	1.3	2	1.75	1.7	1.625	2	1.375	1.15	1.45	0.75
50	1.35	2	1.75	1.5	1.7	2.125	1.25	1.125	1.425	0.875
55	1.4	2.25	1.875	1.55	1.7	2.125	1.25	1.15	1.375	1
60	1.4	2.25	1.875	1.55	1.7	2.25	1.375	1.15	1.375	1
65	1.4	2.15	2	1.5	1.625	2.25	1.375	1.15	1.35	1
70	1.4	2.2	2	1.45	1.625	2.25	1.375	1.175	1.35	1
80	1.45	2.2	2.125	1.45	1.625	2.25	1.375	1.175	1.35	1.25
90	1.45	2.15	2.125	1.5	1.625	2.25	1.375	1.175	1.35	1.25
100	1.45	2.15	2	1.5	1.5	2.25	1.375	1.175	1.375	1.5
110	1.45	2.1	1.75	1.5	1.5	2.125	1.375	1.175	1.35	1.5
120	1.45	2.1	1.75	1.45	1.5	1.75	1.5	1.175	1.375	1.5
130	1.5	2.05	1.875	1.45	1.5	1.25	1.5	1.175	1.375	1.5
140	1.5	2	1.8	1.45	1.5	1.25	1.5	1.175	1.375	1.5
150	1.5	1.9	1.75	1.45	1.6	1	1.4	1.175	1.375	1.5
160	1.5	1.9	1.5	1.45	1.6	1	1.5	1.25	1.35	1.5
170	1.5	1.75	1.5	1.5	1.65	1.125	1.75	1.5	1.35	1.625
180	1.575	1.75	1.5	1.625	1.625	1.125	2.25	1.5	1.4	1.875
